# Supplementary material for: MV140 Mucosal Vaccine Induces Targeted Immune Response for Enhanced Clearance of Uropathogenic E. coli in Experimental Urinary Tract Infection
Source: Vaccines (Basel). 2024 May 14;12(5):535. doi: 10.3390/vaccines12050535 (PMC11126127; doi:10.3390/vaccines12050535)
Supplement: Supplementary file 1 [file vaccines-12-00535-s001.zip]

Archive with 1 entries (1 files):
- vaccines-2971359-supplementary.pdf
